# Supplementary material for: Diagnostic accuracy of cytology for the detection of endometrial cancer in urine and vaginal samples
Source: Nat Commun. 2021 Feb 11;12:952. doi: 10.1038/s41467-021-21257-6 (PMC7878864; doi:10.1038/s41467-021-21257-6)
Supplement: Supplementary file 3 — Source Data [file 41467_2021_21257_MOESM3_ESM.xlsx]

## Sheet: Sheet1
								Endometrial cancer cases
Age (yr)	BMI (kg/m2)	Presenting symptom	Diagnosis	Urine cytology	Vaginal cytology	FIGO Grade	Histological subtype	FIGO Stage	LVSI	Myometrial invasion
<60	25-29.9	PMB	AEH	NMCS	NMCS
<60	<25	PMB	AEH	Cancer	Cancer
60-70	>30	PMB	AEH/ Endometrial polyp	NMCS	NMCS
60-70	>30	PMB	Atrophy	ACUS	NMCS
60-70	25-29.9	PMB	Atrophy	ACUS	ACUS
<60	25-29.9	PMB	Atrophy	NMCS	NMCS
60-70	<25	PMB	Atrophy	NMCS	NMCS
<60	>30	PMB	Atrophy	NMCS	NMCS
<60	>30	PMB	Atrophy	NMCS	NMCS
60-70	>30	PMB	Atrophy	NMCS	NMCS
60-70	<25	PMB	Atrophy	NMCS	NMCS
60-70	25-29.9	PMB	Atrophy	NMCS	NMCS
>70	25-29.9	PMB	Atrophy	NMCS	NMCS
60-70	<25	PMB	Atrophy	Unsatisfactory SAMPLE	NMCS
<60	<25	PMB	Atrophy	Unsatisfactory SAMPLE	NMCS
<60	<25	PMB	Atrophy	NMCS	NMCS
<60	>30	PMB	Atrophy	NMCS	NMCS
60-70	<25	PMB	Atrophy	NMCS	NMCS
<60	<25	PMB	Atrophy	NMCS	NMCS
<60	<25	PMB	Atrophy	NMCS	NMCS
<60	>30	PMB	Atrophy	NMCS	NMCS
<60	25-29.9	PMB	Atrophy	No sample	Cancer
60-70	>30	PMB	Atrophy	NMCS	NMCS
<60	<25	PMB	Atrophy	NMCS	NMCS
<60	25-29.9	PMB	Atrophy	NMCS	NMCS
>70	<25	PMB	Atrophy	NMCS	Cancer
>70	>30	PMB	Atrophy	No sample	NMCS
>70	<25	PMB	Atrophy	NMCS	NMCS
<60	25-29.9	PMB	Atrophy	NMCS	NMCS
<60	25-29.9	PMB	Atrophy	NMCS	NMCS
<60	25-29.9	PMB	Atrophy	NMCS	NMCS
60-70	25-29.9	PMB	Atrophy	NMCS	NMCS
>70	25-29.9	PMB	Atrophy	NMCS	NMCS
<60	>30	PMB	Atrophy	NMCS	NMCS
>70	<25	PMB	Atrophy	NMCS	NMCS
<60	>30	PMB	Atrophy	NMCS	NMCS
>70	>30	PMB	Atrophy	NMCS	NMCS
>70	<25	PMB	Atrophy	No sample	NMCS
<60	<25	PMB	Atrophy	NMCs	NMCS
<60	Not available	PMB	Atrophy	NMCS	No sample
>70	>30	PMB	Atrophy	NMCS	No sample
<60	<25	PMB	Atrophy	NMCS	No sample
<60	>30	PMB	Cervical cancer	Cancer	Cancer				Not applicable	Not applicable
>70	<25	PMB	Cervical cancer	Cancer	No sample
<60	<25	PMB	Cervical polyp	NMCS	NMCS
<60	25-29.9	PMB	Cervical polyp	NMCS	NMCS
<60	25-29.9	PMB	Cervical polyp	NMCS	NMCS
<60	25-29.9	PMB	Cervical polyp	NMCS	NMCS
<60	>30	PMB	Cervical polyp	NMCS	NMCS
<60	>30	PMB	Cervical polyp	NMCS	Cancer
>70	>30	PMB	Endometrial cancer	Cancer	Cancer	1	Endometrioid	1	absent	<50%
<60	>30	PMB	Endometrial cancer	No sample	Cancer	1	Endometrioid	1	absent	<50%
60-70	>30	PMB	Endometrial cancer	NMCS	Cancer	2	Endometrioid	1	present	>50%
60-70	>30	PMB	Endometrial cancer	NMCS	Cancer	3	Endometrioid	1	present	>50%
>70	<25	PMB	Endometrial cancer	NMCS	Cancer	1	Endometrioid	1	absent	>50%
>70	>30	PMB	Endometrial cancer	Cancer	NMCS	1	Mixed	1	absent	<50%
>70	>30	PMB	Endometrial cancer	Cancer	Cancer	1	Endometrioid	1	absent	<50%
60-70	25-29.9	PMB	Endometrial cancer	Cancer	Cancer	3	Serous	2	present	>50%
60-70	>30	PMB	Endometrial cancer	Cancer	Cancer	3	Endometrioid	3	present	>50%
>70	<25	PMB	Endometrial cancer	Cancer	Cancer	3	Serous	1	absent	<50%
60-70	>30	PMB	Endometrial cancer	Cancer	Cancer	1	Endometrioid	1	absent	<50%
>70	<25	PMB	Endometrial cancer	Cancer	Cancer	3	Carcinosarcoma	1	absent	<50%
<60	>30	PMB	Endometrial cancer	Cancer	Cancer	1	Endometrioid	1	absent	<50%
60-70	>30	PMB	Endometrial cancer	Cancer	Cancer	1	Endometrioid	2	present	>50%
60-70	>30	PMB	Endometrial cancer	Cancer	Cancer	1	Endometrioid	2	absent	<50%
60-70	25-29.9	PMB	Endometrial cancer	Cancer	Cancer	3	Serous	2	absent	>50%
<60	>30	PMB	Endometrial cancer	Cancer	Cancer	3	Endometrioid	4	present	>50%
>70	<25	PMB	Endometrial cancer	Cancer	Cancer	2	Endometrioid	1	present	<50%
>70	>30	PMB	Endometrial cancer	Cancer	Cancer	1	Endometrioid	1	present	>50%
>70	25-29.9	PMB	Endometrial cancer	Cancer	Cancer	3	Carcinosarcoma	1	present	>50%
<60	>30	PMB	Endometrial cancer	Cancer	Cancer	3	Carcinosarcoma	3	absent	<50%
60-70	>30	Other	Endometrial cancer	NMCS	NMCS	2	Mucinous	1	absent	>50%
>70	<25	PMB	Endometrial cancer	NMCS	Cancer	3	Endometrioid	1	absent	<50%
60-70	>30	PMB	Endometrial cancer	Cancer	Cancer	1	Endometrioid	2	present	>50%
60-70	>30	PMB	Endometrial cancer	Cancer	Cancer	1	Endometrioid	1	absent	<50%
>70	>30	PMB	Endometrial cancer	Cancer	Cancer	3	Mixed	1	absent	<50%
>70	>30	PMB	Endometrial cancer	Cancer	Cancer	3	Clear cell	1	present	<50%
60-70	>30	Other	Endometrial cancer	NMCS	NMCS	2	Endometrioid	3	present	>50%
60-70	>30	PMB	Endometrial cancer	Cancer	No sample	3	Carcinosarcoma	3	present	>50%
>70	>30	PMB	Endometrial cancer	Cancer	Cancer	3	Serous	2	present	>50%
60-70	>30	PMB	Endometrial cancer	Cancer	Cancer	1	Endometrioid	1	absent	<50%
<60	25-29.9	PMB	Endometrial cancer	Cancer	Cancer	2	Endometrioid	1	absent	<50%
<60	25-29.9	Other	Endometrial cancer	Cancer	Cancer	2	Endometrioid	1	absent	<50%
>70	<25	PMB	Endometrial cancer	Cancer	Cancer	3	Carcinosarcoma	1	present	<50%
<60	>30	PMB	Endometrial cancer	Cancer	Cancer	1	Endometrioid	2	absent	<50%
<60	>30	PMB	Endometrial cancer	Cancer	Cancer	2	Endometrioid	1	absent	<50%
60-70	>30	PMB	Endometrial cancer	Cancer	Cancer	1	Endometrioid	1	absent	<50%
>70	25-25.9	PMB	Endometrial cancer	Cancer	Cancer	1	Endometrioid	3	Not applicable	>50%
<60	>30	Abnormal bleeding	Endometrial cancer	Cancer	Cancer	1	Endometrioid	1	Not applicable	Not applicable
60-70	>30	PMB	Endometrial cancer	Cancer	Cancer	3	Carcinosarcoma	1	absent	<50%
<60	25-25.9	Abnormal bleeding	Endometrial cancer	No sample	Cancer	3	Carcinosarcoma	2	present	>50%
>70	25-25.9	PMB	Endometrial cancer	Cancer	Cancer	3	Endometrioid	3	present	>50%
>70	>30	PMB	Endometrial cancer	Cancer	Cancer	1	Endometrioid	1	Not applicable	Not applicable
60-70	>30	PMB	Endometrial cancer	NMCS	NMCS	3	Serous	1	absent	<50%
<60	>30	PMB	Endometrial cancer	NMCS	NMCS	1	Endometrioid	1	absent	<50%
>70	<25	Other	Endometrial cancer	NMCS	Cancer	3	Endometrioid	3	present	>50%
<60	>30	PMB	Endometrial cancer	Cancer	Cancer	2	Endometrioid	1	Not applicable	Not applicable
60-70	>30	PMB	Endometrial cancer	Cancer	Cancer	1	Endometrioid	1	Not applicable	Not applicable
>70	>30	Other	Endometrial cancer	Cancer	Cancer	1	Endometrioid	1	absent	<50%
>70	25-25.9	PMB	Endometrial cancer	No sample	Cancer	3	Serous	4	present	<50%
>70	>30	PMB	Endometrial cancer	Cancer	Cancer	1	Endometrioid	1	absent	<50%
60-70	25-25.9	PMB	Endometrial cancer	Cancer	Cancer	1	Endometrioid	1	present	>50%
<60	25-25.9	PMB	Endometrial cancer	NMCS	Cancer	1	Endometrioid	1	absent	<50%
>70	>30	PMB	Endometrial cancer	Cancer	Cancer	3	Carcinosarcoma	3	present	>50%
>70	>30	PMB	Endometrial cancer	Cancer	Cancer	3	Carcinosarcoma	1	present	<50%
<60	25-25.9	PMB	Endometrial cancer	Cancer	Cancer	1	Endometrioid	1	absent	<50%
60-70	>30	PMB	Endometrial cancer	Cancer	Cancer	1	Endometrioid	1	absent	<50%
>70	>30	PMB	Endometrial cancer	NMCS	Cancer	3	Clear cell	1	absent	<50%
60-70	>30	PMB	Endometrial cancer	Cancer	Cancer	3	Clear cell	3	absent	>50%
>70	>30	PMB	Endometrial cancer	NMCS	Cancer	3	Mixed	1	absent	>50%
>70	>30	PMB	Endometrial cancer	Cancer	Cancer	1	Endometrioid	1	absent	<50%
>70	<25	PMB	Endometrial cancer	Cancer	Cancer	2	Endometrioid	1	absent	>50%
>70	<25	PMB	Endometrial cancer	Unsatisfactory SAMPLE	Cancer	3	Clear cell	1	absent	<50%
>70	25-25.9	PMB	Endometrial cancer	Cancer	Cancer	3	Serous	4	present	>50%
<60	>30	Abnormal bleeding	Endometrial cancer	Cancer	Cancer	1	Endometrioid	1	present	<50%
>70	25-25.9	PMB	Endometrial cancer	Cancer	Cancer	3	Mixed	1	absent	<50%
<60	>30	PMB	Endometrial cancer	NMCS	NMCS	1	Mixed	1	absent	<50%
<60	25-25.9	PMB	Endometrial cancer	NMCS	Cancer	2	Endometrioid	3	present	>50%
>70	>30	PMB	Endometrial cancer	Cancer	Cancer	1	Endometrioid	2	absent	<50%
60-70	25-25.9	PMB	Endometrial cancer	Cancer	Cancer	3	Carcinosarcoma	3	absent	>50%
>70	<25	Other	Endometrial cancer	Cancer	Cancer	3	Mixed	1	absent	<50%
60-70	<25	PMB	Endometrial cancer	ACUS	ACUS	2	Endometrioid	2	present	<50%
>70	>30	PMB	Endometrial cancer	Cancer	Cancer	2	Endometrioid	3	absent	>50%
<60	>30	Abnormal bleeding	Endometrial cancer	Cancer	Cancer	2	Endometrioid	3	present	>50%
60-70	>30	PMB	Endometrial cancer	Unsatisfactory SAMPLE	Cancer	2	Endometrioid	1	absent	<50%
>70	<25	PMB	Endometrial cancer	Unsatisfactory SAMPLE	Cancer	3	Serous	3	absent	>50%
60-70	25-29.9	Other	Endometrial cancer	NMCS	NMCS	1	Endometrioid	1	absent	<50%
>70	25-29.9	PMB	Endometrial cancer	NMCS	Cancer	3	Serous	1	absent	<50%
>70	>30	PMB	Endometrial cancer	Cancer	No sample	3	Carcinosarcoma	1	absent	<50%
<60	>30	PMB	Endometrial cancer	Cancer	Cancer	1	Endometrioid	1	absent	<50%
>70	>30	PMB	Endometrial cancer	Cancer	Cancer	2	Endometrioid	1	present	>50%
60-70	>30	PMB	Endometrial cancer	No sample	Cancer	1	Endometrioid	1	absent	<50%
>70	25-29.9	PMB	Endometrial cancer	Cancer	Cancer	3	Serous	1	absent	<50%
>70	>30	PMB	Endometrial cancer	Unsatisfactory SAMPLE	Cancer	1	Endometrioid	3	present	>50%
>70	>30	PMB	Endometrial cancer	Cancer	Cancer	3	Endometrioid	4	present	>50%
60-70	25-29.9	PMB	Endometrial cancer	No sample	Cancer	3	Mixed	3	absent	>50%
60-70	>30	PMB	Endometrial cancer	Cancer	Cancer	3	Clear cell	1	absent	<50%
>70	<25	PMB	Endometrial cancer	NMCS	Cancer	3	Clear cell	2	absent	<50%
>70	25-29.9	PMB	Endometrial cancer	Cancer	Cancer	3	Endometrioid	2	present	>50%
>70	<25	PMB	Endometrial cancer	Cancer	Cancer	3	Carcinosarcoma	2	present	>50%
>70	25-29.9	Abnormal bleeding	Endometrial cancer	NMCS	Cancer	3	Carcinosarcoma	1	absent	<50%
60-70	>30	PMB	Endometrial cancer	Cancer	Cancer	1	Endometrioid	1	absent	>50%
>70	25-29.9	Other	Endometrial cancer	NMCS	NMCS	3	Clear cell	1	present	<50%
>70	<25	PMB	Endometrial cancer	Cancer	Cancer	3	Carcinosarcoma	1	absent	>50%
60-70	>30	Other	Endometrial cancer	NMCS	Cancer	2	Endometrioid	1	Not applicable	Not applicable
<60	>30	Abnormal bleeding	Endometrial cancer	NMCS	Cancer	2	Endometrioid	1	absent	<50%
<60	>30	Abnormal bleeding	Endometrial cancer	NMCS	Cancer	2	Endometrioid	1	present	>50%
>70	>30	PMB	Endometrial cancer	NMCS	Cancer	3	Serous	1	absent	<50%
>70	>30	PMB	Endometrial cancer	Cancer	Cancer	3	Serous	3	absent	>50%
>70	25-29.9	PMB	Endometrial cancer	NMCS	NMCS	1	Endometrioid	1	absent	>50%
<60	25-29.9	Abnormal bleeding	Endometrial cancer	NMCS	NMCS	1	Endometrioid	1	Not applicable	Not applicable
60-70	>30	PMB	Endometrial cancer	NMCS	Cancer	3	Carcinosarcoma	3	present	<50%
60-70	>30	PMB	Endometrial cancer	NMCS	Cancer	1	Endometrioid	1	present	>50%
>70	<25	PMB	Endometrial cancer/ Transitional cell carcinoma of bladder	Cancer	Cancer	3	Carcinosarcoma	3	present	>50%
<60	>30	PMB	Endometrial polyp	No sample	NMCS
<60	>30	PMB	Endometrial polyp	NMCS	NMCS
<60	25-29.9	PMB	Endometrial polyp	ACUS	Cancer
<60	>30	PMB	Endometrial polyp	NMCS	NMCS
<60	<25	PMB	Endometrial polyp	NMCS	NMCS
<60	<25	PMB	Endometrial polyp	NMCS	NMCS
<60	>30	PMB	Endometrial polyp	NMCS	Cancer
<60	>30	PMB	Endometrial polyp	No sample	NMCS
<60	>30	PMB	Endometrial polyp	NMCS	NMCS
60-70	>30	PMB	Endometrial polyp	NMCS	NMCS
<60	<25	PMB	Endometrial polyp	NMCS	NMCS
<60	<25	PMB	Endometrial polyp	NMCS	NMCS
<60	>30	PMB	Endometrial polyp	NMCS	NMCS
<60	>30	PMB	Endometrial polyp	NMCS	NMCS
>70	25-29.9	PMB	Endometrial polyp	NMCS	NMCS
<60	25-29.9	PMB	Endometrial polyp	NMCS	NMCS
<60	>30	PMB	Endometrial polyp	No sample	NMCS
<60	<25	PMB	Endometrial polyp	NMCS	NMCS
60-70	>30	PMB	Endometrial polyp	NMCS	NMCS
<60	<25	PMB	Endometrial polyp	NMCS	NMCS
<60	>30	PMB	Endometrial polyp	No sample	NMCS
<60	>30	PMB	Endometrial polyp	NMCS	NMCS
<60	>30	PMB	Endometrial polyp	NMCS	Cancer
<60	<25	PMB	Endometrial polyp	NMCS	NMCS
<60	25-29.9	PMB	Endometrial polyp	NMCS	NMCS
>70	>30	PMB	Endometrial polyp	NMCS	NMCS
<60	<25	PMB	Endometrial polyp	NMCS	NMCS
60-70	>30	PMB	Endometrial polyp	Cancer	Cancer
60-70	25-29.9	PMB	Endometrial polyp	NMCS	No sample
<60	Not available	PMB	Endometrial polyp	NMCS	No sample
<60	25-29.9	PMB	Endometrial polyp	NMCS	No sample
<60	>30	PMB	Endometritis	NMCS	NMCS
60-70	>30	PMB	Fallopian tube cancer	NMCS	Cancer
<60	>30	PMB	Fallopian tube cancer	ACUS	Cancer
<60	25-29.9	PMB	HRT related	NMCS	NMCS
<60	>30	PMB	HRT related	NMCS	NMCS
<60	<25	PMB	HRT related	NMCS	NMCS
<60	<25	PMB	HRT related	NMCS	No sample
<60	<25	PMB	HRT related	NMCS	No sample
<60	25-29.9	PMB	No cause found	NMCS	NMCS
<60	>30	PMB	No cause found	NMCS	NMCS
<60	>30	PMB	No cause found	NMCS	NMCS
60-70	25-29.9	PMB	No cause found	No sample	NMCS
<60	25-29.9	PMB	No cause found	NMCS	NMCS
<60	<25	PMB	No cause found	NMCS	NMCS
<60	>30	PMB	No cause found	NMCS	NMCS
60-70	>30	PMB	No cause found	NMCS	ACUS
<60	>30	PMB	No cause found	NMCS	NMCS
<60	>30	PMB	No cause found	NMCS	NMCS
<60	<25	PMB	No cause found	NMCS	NMCS
<60	25-29.9	PMB	No cause found	NMCS	NMCS
<60	25-29.9	PMB	No cause found	NMCS	NMCS
<60	>30	PMB	No cause found	NMCS	NMCS
<60	>30	PMB	No cause found	NMCS	NMCS
<60	Not available	PMB	No cause found	NMCS	ACUS
<60	<25	PMB	No cause found	NMCS	NMCS
<60	>30	PMB	No cause found	NMCS	NMCS
>70	25-29.9	PMB	No cause found	NMCS	NMCS
<60	Not available	PMB	No cause found	NMCS	No sample
<60	<25	PMB	No cause found	NMCS	No sample
<60	>30	PMB	Other	NMCS	NMCS
>70	25-29.9	PMB	Ovarian cancer	Cancer	NMCS
Key:	AEH	Atypical endometrial hyperplasia
	ACUS	Atypical cells of uncertain significance
	NMCS	No malignant cells seen
	PMB	Post-menopausal bleeding
